# Supplementary material for: Haplotype hitchhiking promotes trait coselection in Brassica napus
Source: Plant Biotechnol J. 2016 Jan 23;14(7):1578–88. doi: 10.1111/pbi.12521 (PMC5066645; doi:10.1111/pbi.12521)
Supplement: Supplementary file 7 — Table S1 Source, population structure and heritability (leaf chlorophyll content index and seed GSL) in 203 Chinese semi‐winter rapeseed accessions [file PBI-14-1578-s003.xlsx]

## Sheet: Sheet1
Table S1 Source, population structure and heritability (leaf CCI and seed GSL) in 203 Chinese semi-winter rapeseed accessions.
Code	Source	Subpopulations	Seedling stage in greenhouse (ss_GH, 2012)	Bolting stage in greenhouse (bs_GH, 2012)	Seedling stage in the field (ss_F, 2013)	Bolting stage in the field (bs_F, 2013)	Flowering stage in the field (fs_F, 2013)	Maturation period in the field (mp_F, 2013)	GSL_China (2012)	GSL_China (2013)	GSL_Germany (2013)
SW001	(96-331)-7-41-8-8-3	Q1	12.4	20.13	14.93	28.4	23.33	13.8	27.3401	35.7417	20.1
SW003	(Zhengchun ×Qin2-2)F5	Q1	11.73	15.83	21.26	NA	25.15	11.3	78.3987	NA	57.4
SW004	[(Zhengchun ×Qin2-2) ×Yuyou No.2]F6	Q1	10.03	21.1	17.96	NA	NA	NA	94.2415	111.79	29.5
SW012	(821 Xuan ×Pin 93-498) F8	Q1	15.48	21.2	20.53	35.28	23.95	7.57	NA	57.2826	41.8
SW013	Ningyou 10	Q1	15.08	16.9	19.75	35.34	24.1	22.23	123.691	113.203	105.8
SW016	88(2)-1-2-1-2-3-2	Q1	11.42	13.98	17.86	NA	NA	NA	131.427	NA	84.7
SW018	98009 restorer-8-3	Q1	10.6	13.93	19.68	23.03	28.48	13.53	22.2987	27.0505	20.8
SW019	A-35-1	Q1	11.25	17.73	13.25	24	31	16.68	40.8921	48.4118	43.15
SW020	B62-4-5-32-7-11	Q1	15.43	23.08	NA	29.18	25.93	16.83	109.279	100.902	22.85
SW021	C022-30-8-3-2	Q1	13.38	16.43	15.52	21.04	18.43	12.1	33.5829	30.2198	27.75
SW023	C179-3-36-8	Q1	13.45	21.58	NA	NA	NA	NA	25.4307	25.5221	19.85
SW026	H98-18-30-7-17-4	Q1	12.33	NA	NA	24.22	22.58	12.4	23.3765	22.66	16.5
SW027	R13 Xuan a-11-35-4-8	Q1	9.55	13.45	18.57	28.76	28.47	11.33	25.4457	23.9782	27
SW031	Fuyu No.1	Q1	12.9	19.4	17.26	21.43	17.37	10	82.6345	81.6162	NA
SW033	Ganyou No.13	Q1	11.78	16.48	14.97	19.13	NA	13.4	92.0252	136.049	44.65
SW034	Guinong 78-6-112	Q1	12.77	17.16	16	24.88	29.43	16.93	NA	85.3982	61.05
SW036	Huayou 6	Q1	9.4	18.34	20.57	33.02	29	NA	78.467	83.9465	NA
SW038	Youyou 14	Q1	14.15	31.23	17.63	19.6	16	14.93	96.1295	98.8158	NA
SW042	Huiyou 50-8-1	Q1	13.78	20.78	17.75	22.38	17.17	9.38	NA	32.5696	NA
SW046	Liangyou586 -6-3	Q1	10.8	19.15	14.77	23.58	28.55	11.7	NA	NA	22.85
SW047	Longyou 2	Q1	12.9	31.92	17.17	21.55	21.33	12.68	31.3157	NA	24.9
SW048	Huyou 15	Q1	13.4	na	19.96	25.28	22.27	10	30.3431	32.39	NA
SW049	Huyou 16	Q1	10.86	15.98	23.54	27.1	22.33	NA	31.9687	36.3848	43.1
SW051	Ningyou 12	Q1	12.04	30.72	22.39	27.9	21.27	18.2	31.92	31.4189	23.95
SW057	Qingyou 14	Q1	13.45	21.92	22.07	NA	24.33	18.75	97.9269	100.929	NA
SW059	Shilifeng	Q1	14.05	21.1	19.76	NA	25.83	16.98	66.9875	70.1969	72.6
SW062	Wanyou 5	Q1	10.68	19.8	NA	NA	NA	NA	130.729	104.994	45
SW063	Wanyouzao	Q1	10.08	14.73	25.33	34.53	39.78	NA	NA	73.2654	26.15
SW064	Xiangyou 13	Q1	15.84	NA	17.43	22.46	18	7.45	78.1604	72.2823	53.15
SW065	Xiangyou 16	Q1	7.02	14.63	21.1	26.08	24.65	12.4	120.742	NA	NA
SW069	Yuyou 5	Q1	12.26	18.62	15.5	20.88	16.73	NA	38.5436	31.2099	22.85
SW070	Yunyou 21-11	Q1	8.43	9.42	17.89	20.23	NA	NA	45.0641	52.8466	34.15
SW072	Zhenzao1-2-30-6-6	Q1	11.55	21.43	15	17.6	14.7	NA	46.2576	NA	33.5
SW080	Zhongyou 821	Q1	9.56	13.83	13.71	16.83	23.35	NA	96.7629	77.3892	66.65
SW084	Xiangfu 112	Q1	11.62	15.45	15.27	NA	NA	NA	43.7204	46.048	69.75
SW089	(Zhongshuang220 ×8424016) F8	Q1	11.63	16.8	18.85	23.68	28.83	31.38	31.7558	36.2839	22.65
SW091	(Aisipeifax74-317)x3529-5 F8	Q1	13.33	31.94	19.81	32.16	32.27	7.37	69.111	65.2925	62.05
SW092	(D57 X Oro) x Youyan 2 F6	Q1	12.2	17.68	NA	NA	NA	NA	NA	76.8569	NA
SW093	(D57 X Oro) x 85-64 F9	Q1	11.54	NA	17.93	20.88	21.25	10.2	NA	54.6754	50.9
SW094	Youyan No.2 ×84-24016	Q1	11.72	NA	20.75	32.26	32.17	8.47	56.2364	NA	24
SW095	Xinongchangjiao ×((D57 X Oro)x 85-64)F7	Q1	10.4	13.82	16.96	22.92	24.8	11.23	141.808	137.522	58.45
SW096	Altex ×74-317 F7	Q1	12.23	NA	13.56	18.5	23.5	7.8	NA	NA	51.2
SW097	AR 12	Q1	12.44	NA	15.28	22.75	22.63	NA	97.3253	70.4429	63
SW098	Xiangnongyou-1	Q1	10.78	19.84	NA	21.12	20	NA	NA	109.075	59.55
SW099	Ganyou-5	Q1	13.7	17.26	NA	NA	NA	NA	57.1096	67.1721	NA
SW100	Zheyou 7	Q1	12.1	20.58	18.53	20.38	23.73	12.9	101.015	107.096	86.2
SW101	Aijiazao	Q1	15.18	22.8	22.89	30.43	27.5	NA	86.4301	88.8896	67.8
SW102	Chuanyoufuguo	Q1	8.88	17.93	16.79	20.46	24.5	NA	101.922	110.677	92.85
SW103	Yunyou 5	Q1	13.27	17.94	17.55	17.83	19.8	8.25	86.9	88.5077	67.7
SW104	Tezao 16	Q1	13.57	19.85	23.08	38.46	35.93	15.83	69.6516	80.9194	61.45
SW105	Puyou 3	Q1	12.63	25.13	NA	NA	NA	NA	99.1881	125.269	52.5
SW106	Huayou 5	Q1	11.75	14.5	NA	NA	NA	NA	43.2899	56.3455	NA
SW107	Ningyou 7	Q1	11.16	20.06	21.04	22.1	20.68	11.8	89.4934	117.398	93.15
SW108	Wanyou 5	Q1	10.73	25.13	NA	NA	NA	NA	126.121	148.65	NA
SW109	Huayou 3	Q1	10.18	23.38	16.1	18.22	14.58	12.38	31.2697	34.8041	36.1
SW110	Zhenyou-1	Q1	13.98	21.34	21.8	24.9	22.1	6.28	NA	NA	40.45
SW112	Tieganqing	Q1	10.44	23.48	17.96	23.03	23.4	13.1	95.3142	93.3431	83.9
SW113	Youyan 2	Q1	10.94	15.06	17.28	30.45	21.8	NA	108.008	115.145	42.85
SW116	Inbred line	Q1	9.97	13.32	18.1	NA	NA	NA	28.4806	31.6498	51.3
SW119	Inbred line	Q1	16.77	27.08	21.38	25.58	20.93	11.03	31.0235	28.8165	16.35
SW121	Inbred line	Q1	11.82	28.08	17.67	28.35	27.3	14.55	37.3606	35.1156	NA
SW123	Inbred line	Q1	12.44	20.12	16.11	16.63	17.9	8.5	29.6741	35.4886	NA
SW125	Inbred line	Q1	12.28	18.2	19.53	21	19.93	NA	NA	NA	NA
SW135	Inbred line	Q1	13.03	23.5	NA	20.16	19.13	9.3	28.06	31.5213	NA
SW136	Inbred line	Q1	11.63	20.77	23.48	38.5	32.37	15.37	32.3125	34.1199	18.2
SW142	Inbred line	Q1	11.16	NA	18.1	22	21.47	12.3	32.1982	39.0359	NA
SW145	Inbred line	Q1	10.22	19.58	13.32	17.6	14.33	8.3	50.454	50.9252	56.35
SW147	Inbred line	Q1	11.7	30.44	22.04	33.44	25.8	9.67	34.2182	32.3691	27.7
SW153	Inbred line	Q1	12.23	36.1	20.55	24.23	18.5	12.17	35.6723	39.3331	32.2
SW156	Inbred line	Q1	12.77	NA	15.66	19.78	28.23	14.03	30.5695	29.5323	21.45
SW158	Inbred line	Q1	19.47	24.95	23.19	24.4	21.23	20	34.6929	44.3196	30.45
SW159	Inbred line	Q1	18.8	34.78	18.79	21.77	22.1	16.6	28.2978	34.5653	21.05
SW160	Inbred line	Q1	18.73	27.84	19.15	31.35	NA	24	34.4369	42.9653	37.15
SW164	Inbred line	Q1	11.8	21.6	17.47	23.9	14.68	9.03	40.4928	43.722	52.3
SW169	Inbred line	Q1	13.1	28.04	26.34	31.24	22.3	NA	32.5315	34.7303	21
SW170	Inbred line	Q1	13.98	26.98	22.77	31.16	21.43	16.38	35.5298	32.7143	46.5
SW173	Inbred line	Q1	12.2	NA	17.4	26	19.88	10	50.688	37.4403	55.2
SW175	Inbred line	Q1	10.08	23.83	18.13	19.45	24.13	13.83	28.6563	34.5282	20
SW186	Inbred line	Q1	13.32	NA	15.78	22.46	18.93	9.9	32.2471	34.2612	37.35
SW187	Inbred line	Q1	13.57	NA	16.1	25.9	21.43	11.48	29.538	37.5296	57.7
SW191	Inbred line	Q1	15.62	36.52	22.53	24.1	24.83	9.77	35.3414	40.0717	NA
SW192	Inbred line	Q1	14.63	23.88	20.11	29.85	22.7	NA	31.0605	NA	28.65
SW193	Inbred line	Q1	16.28	27.38	24.36	NA	31.64	NA	36.7087	31.3731	24.25
SW195	Inbred line	Q1	13.2	NA	13.56	NA	28.4	NA	NA	NA	32.9
SW205	Inbred line	Q1	13.46	19.37	18.86	23.58	20.17	10.77	43.8219	44.8494	37.55
SW239	Inbred line	Q1	14.05	22.8	12.48	15.68	16.65	14.37	NA	41.8648	19.65
SW008	1278-1-1-12	Q2	11.4	13.8	17.1	17.75	16.1	10.77	42.3253	38.429	47.25
SW035	Huxi	Q2	10.5	20.95	15.78	20.8	18.5	13.6	32.0551	39.9867	50
SW039	Huashuang 4	Q2	10	15.3	19.1	25.66	24.38	12.85	26.0465	25.8584	30.05
SW043	Jingyou 4 -10	Q2	10.58	18.44	20.61	21.55	25.7	13.53	32.5448	34.7291	29.2
SW044	Jujia 1 -5-13-3	Q2	13.72	19.48	19.99	31.24	31.43	12.16	29.3396	32.4641	21.15
SW045	Keyou818-21	Q2	10.77	16.06	19.86	17.16	16.17	13.23	32.5784	31.9619	36.95
SW054	Peng 201	Q2	11.13	12.54	19.03	26.13	27.17	12	28.4512	30.2589	25.45
SW055	Pin 2-1-44-6-2	Q2	9.63	17.38	16.99	18.45	15.88	10.45	34.286	31.8169	25.75
SW056	Pinxi 3-4	Q2	10.46	16.43	14.85	19.04	13.83	12.98	31.7869	NA	30.8
SW074	Zhongshuang 4	Q2	12.08	30.05	16.5	23.83	24.17	13.93	32.599	33.2656	25.95
SW078	Zhongshuang 8	Q2	11.04	15.34	15.5	19.18	21.27	13.48	33.1759	35.7286	23
SW079	Zhongshuang 9 -11-9-101	Q2	8.96	18.62	15.79	17.68	19.17	16.58	28.0972	26.4446	19.15
SW137	Inbred line	Q2	13.05	24.23	14.13	16.04	14.85	15.73	41.4217	38.842	18.4
SW138	Inbred line	Q2	10.78	NA	11.86	15.23	13.57	7.1	29.3095	31.8424	NA
SW143	Inbred line	Q2	10.78	28.2	17.07	17.38	16.77	8.97	35.6882	35.1884	26.3
SW149	Inbred line	Q2	12.6	30.33	15.48	26.77	25.93	11.87	34.1279	31.8991	29.15
SW150	Inbred line	Q2	11.63	26.1	17.93	26.6	25.45	12.17	27.4145	34.891	25.55
SW157	Inbred line	Q2	12.34	24.28	14.86	NA	NA	NA	28.6083	34.7361	20.55
SW165	Inbred line	Q2	10.12	13.12	12.43	15.46	21.4	NA	31.6109	36.0999	NA
SW167	Inbred line	Q2	12.23	14.8	18.3	18.06	18.8	10.3	NA	37.7646	NA
SW171	Inbred line	Q2	7	10.72	12.2	15.78	12.77	6.13	28.6552	24.2254	12.15
SW176	Inbred line	Q2	11.65	19.67	13.16	15.05	NA	NA	32.8816	27.9347	13.7
SW177	Inbred line	Q2	10.08	NA	17.05	21.05	15.73	NA	31.5336	33.1379	30.05
SW178	Inbred line	Q2	9.88	NA	16.85	19.95	19.1	10.77	35.2657	35.5707	NA
SW179	Inbred line	Q2	12.48	27.98	20.21	28.18	40.43	15.63	26.8379	28.2901	19.35
SW206	Inbred line	Q2	13.1	19.44	14.38	22.96	16.07	8.07	34.9842	39.1028	20.4
SW210	Inbred line	Q2	11.43	21.54	16.54	18.7	24.57	21.63	30.2711	32.0773	14.75
SW214	Inbred line	Q2	10.72	17.06	14.6	17.9	23.77	16.7	30.2289	31.5001	NA
SW215	Inbred line	Q2	11.64	25.15	14.41	16	17.13	12.27	NA	37.884	NA
SW224	Inbred line	Q2	13.27	16.68	13.55	14.4	23.88	9.7	NA	33.8836	19.6
SW226	Inbred line	Q2	13.68	15.13	17.56	20.75	19.63	11.87	25.6872	NA	25.3
SW235	Inbred line	Q2	13.96	16.43	20.03	29.53	30.3	9.5	29.8321	30.3333	21.75
SW002	(Youyan No.9 ×Zhongyouza No.3)F5	Q3	11.23	16.7	15.67	18.4	22.1	11.97	34.4837	30.1868	23.25
SW007	1226-7-6-9	Q3	12.1	18.25	12.83	18.15	20	14.18	25.5547	NA	NA
SW011	268 Youcai-4	Q3	12.58	20.63	15.6	21.28	22.75	14.53	28.0041	29.9368	33.95
SW014	533-34-5-8	Q3	11.62	18.4	15.53	20.06	23.77	7.87	33.7361	33.2946	26.35
SW015	86178-2-34-1-4	Q3	10.18	15.52	19.53	23.12	24.95	13.13	32.9477	24.8348	NA
SW017	914 Youcai-3	Q3	10.75	14.63	18.14	17.48	16.85	NA	98.4917	NA	24.45
SW024	C182-2-34-8-5	Q3	13.8	18	16.96	19.55	17.15	16.85	24.8476	23.8251	19.3
SW025	C384-4-38-1-21	Q3	11.58	17.56	16.59	20.1	16.53	19.33	25.8369	24.6448	20.9
SW029	T4-2 Nucleic male sterulity xuan a-7B-2-6-4	Q3	13.4	24.48	20.58	22.4	21.03	11.48	49.334	27.4159	31.85
SW050	Huyou 18	Q3	11.72	25	20.88	28.16	21.55	16.55	40.4221	40.544	43.05
SW053	Ningza 3 -4-33-5-1-2	Q3	8.8	NA	17.07	16.58	21.63	NA	24.4652	32.1767	NA
SW058	Shanyou 8- 5-6-13-2	Q3	10.1	12	19.33	20.98	19.6	13.27	29.9344	NA	75.05
SW061	Suyou 3	Q3	9.6	16.26	14.62	17.12	18.18	10.13	30.0116	30.4594	21.2
SW068	Yuyou 2	Q3	13.13	23.08	NA	NA	NA	NA	NA	NA	NA
SW081	Zhongyouza 1 -51-35-5-17	Q3	10.16	NA	17.5	18.45	15.83	8.6	34.4338	31.5564	26.6
SW115	Inbred line	Q3	9.62	15.1	14.52	17.38	18.78	10.17	85.0066	47.9554	14.55
SW120	Inbred line	Q3	10.37	11.75	15.9	NA	NA	NA	36.2638	39.4805	NA
SW148	Inbred line	Q3	12.48	22.33	18.16	18.62	16.83	11.38	36.1646	33.0393	36.25
SW152	Inbred line	Q3	12.7	NA	16.51	19.3	25.67	14.28	29.5496	28.7964	NA
SW162	Inbred line	Q3	11.88	NA	18.68	19.68	29.83	20.13	31.934	29.2521	25.55
SW163	Inbred line	Q3	10.43	25.22	15.87	18.65	13.73	11.1	33.1061	28.8972	69.2
SW166	Inbred line	Q3	12.2	27.27	17.73	15.84	13.68	17.3	37.8116	34.3867	17
SW168	Inbred line	Q3	13.13	23.43	22.78	22.84	27.8	12.53	30.7631	39.3325	42.95
SW180	Inbred line	Q3	12.23	22.88	NA	30.6	31.23	14.25	NA	27.5351	NA
SW189	Inbred line	Q3	10.38	22.03	20.07	25.56	23.47	15.87	24.856	28.846	21.15
SW213	Inbred line	Q3	13.84	19.85	17.65	16.38	14.9	9.93	NA	35.6915	36.2
SW232	Inbred line	Q3	12.48	30.05	12.2	16.25	16.9	9.63	28.7748	32.1789	35.7
SW005	[Zhongshuang No.4 ×(B5ﾗ76)]F6	Mixed	NA	10.58	18.23	NA	33.97	NA	69.8064	64.1229	52.25
SW006	{[(Zhengchun ×Qin2-2)×Hui 3]×Hui 4}F6	Mixed	13.3	21	21.99	28.2	31.1	25.77	77.8074	77.1291	NA
SW009	1492-1-5-1-3	Mixed	9.6	16.5	21.46	30.78	22.1	14.95	28.0446	26.1462	18.9
SW010	1492-1-7-1	Mixed	11.4	21.38	20.46	32.8	NA	NA	27.3894	29.2402	NA
SW022	C148-4-36-8-10	Mixed	10.74	23.68	21.53	NA	26.33	16.65	35.1459	42.6731	52.95
SW028	R7-14 Yue 7-8 Xuan-7-34-6-5-23	Mixed	10.83	23.53	17.41	26.58	18.13	18.1	39.8328	35.99	35.75
SW030	Chuanyou 18	Mixed	12.23	24.43	22.43	36.56	29.6	21.63	34.4611	31.7267	31.3
SW032	Fuyou No.2-15-3	Mixed	12.25	18	19.19	32.13	21	19.03	32.4998	31.7765	NA
SW037	Huashuang 3	Mixed	9.58	NA	17.25	19.1	15.78	8.23	24.174	26.2489	NA
SW040	Huashuang 5	Mixed	12.62	26.53	19.29	32.55	26.93	18.67	29.5238	34.1488	NA
SW041	Hui 110-1-40-7-7-2	Mixed	11.37	18.92	NA	29.12	25.43	8.13	34.3773	34.4555	47.4
SW052	Ningyou 14	Mixed	11.15	23.28	14.69	22.22	20.77	10.33	33.2927	36.7357	NA
SW060	Suyou 5 -1-8-6	Mixed	8.93	NA	14.88	16.96	18.1	7.87	32.2187	31	NA
SW066	Xiangyou 17	Mixed	11.6	18.76	NA	NA	NA	NA	41.6483	73.371	NA
SW067	Yangyou 6	Mixed	11.45	25.52	20.45	NA	NA	NA	32.927	28.3961	NA
SW071	Zheshuang 72	Mixed	13.75	19.36	15.56	20.52	26.58	15.53	41.0945	34.6564	66.4
SW073	Huangzifenxuan-5-3	Mixed	10.78	NA	11	17.52	14.6	11.83	34.8106	27.0668	24.5
SW075	Zhongshuang 5	Mixed	14.23	24.17	10	42.82	31.85	12.63	45.6122	48.1918	55.1
SW076	Zhongshuang 6	Mixed	9.16	17.83	20.56	30.8	32.2	19.63	29.2639	34.5503	20.35
SW077	Zhongshuang 7	Mixed	12.9	24.54	29.29	NA	NA	NA	20.6554	29.0477	23.95
SW082	Zhongyouza 2 Restorer -20-3-15-1	Mixed	11.15	14.55	20.56	NA	NA	NA	26.4448	31.6498	19.4
SW083	Zhongshuang 10	Mixed	10.68	19.02	19.27	22.2	25.08	14.97	29.7716	31.9213	17.6
SW085	Xiwang 106	Mixed	12.48	20.32	NA	NA	NA	NA	40.5637	37.976	31.8
SW086	9636 Xuan	Mixed	11.98	22.94	21.49	23.37	25.9	15.77	28.5407	36.1553	22.95
SW087	Ganyou 17 xuan	Mixed	10.32	22.76	14.02	17.24	15.07	7.27	22.5473	24.3809	17.3
SW088	Huyou 17	Mixed	13.78	17.28	NA	24.6	25.58	22.6	29.2483	26.0675	20.35
SW090	97V38×(72-2Xlijnte) F6	Mixed	12.67	23.86	14.23	NA	NA	NA	22.2739	35.4406	40.6
SW111	Huanshuang 1	Mixed	11.8	28.18	15.65	24.72	25.65	NA	89.8849	NA	60.6
SW114	Inbred line	Mixed	9.7	12.34	13.65	24.83	19.1	NA	47.2708	NA	19.25
SW117	Inbred line	Mixed	10.13	16.58	18.11	20.28	19.35	7.08	52.5534	47.144	43.55
SW122	Inbred line	Mixed	10.4	13.8	18.53	20.13	24.77	11.67	37.703	41.1579	NA
SW124	Inbred line	Mixed	10.48	17.38	18.41	20.6	19.37	8.9	38.852	32.8613	NA
SW134	Inbred line	Mixed	12.35	34.93	20.94	18.78	21.83	9.47	41.2069	33.7759	33.05
SW139	Inbred line	Mixed	15.07	29.45	22.9	26.3	25.78	NA	37.5354	NA	29.05
SW140	Inbred line	Mixed	12.26	21.28	17.4	32.03	33.13	15.98	30.7119	35.177	NA
SW141	Inbred line	Mixed	17.75	26.5	NA	NA	NA	24	39.7711	41.5544	35.75
SW144	Inbred line	Mixed	12.04	17.28	15.85	17.3	23.7	17.13	29.2442	42.2245	38.15
SW146	Inbred line	Mixed	12.03	12.75	NA	20.05	19.98	7.43	NA	NA	67.7
SW151	Inbred line	Mixed	12.13	19.55	22.56	16.43	16.83	5.1	30.947	30.4046	25.85
SW154	Inbred line	Mixed	9.82	19.06	NA	28.65	23.27	10.53	34.5158	33.003	18.15
SW155	Inbred line	Mixed	17.25	22.68	22	NA	39.4	19.88	29.1099	31.3127	15.6
SW161	Inbred line	Mixed	12.15	20.88	16.55	NA	23.45	NA	27.8338	30.1396	22.1
SW172	Inbred line	Mixed	11.55	17.98	16.54	26.1	17.47	9.98	39.4413	40.3515	40.25
SW174	Inbred line	Mixed	12.38	13.95	14.99	19.06	18.1	14.58	31.0601	27.0392	33.85
SW181	Inbred line	Mixed	10.57	22.53	16.12	22	NA	14.48	30.3823	34.1366	NA
SW182	Inbred line	Mixed	13.97	29.47	14.45	23.75	23.9	8.7	30.7336	30.3091	24.6
SW183	Inbred line	Mixed	12.63	31.28	17.77	23.45	29.3	19.85	48.4315	31.0422	21.35
SW184	Inbred line	Mixed	14.63	24.03	14.52	20.26	16.03	9.73	35.9607	39.4165	52.7
SW185	Inbred line	Mixed	14.45	31.72	10.87	12.98	12.68	5.75	35.6513	42.8966	NA
SW188	Inbred line	Mixed	12.1	NA	21.71	29.88	29.5	NA	25.0505	29.2387	36.4
SW190	Inbred line	Mixed	14.87	33.65	19.63	28.62	24.93	8.9	29.5825	26.7378	NA
SW194	Inbred line	Mixed	15.03	31.73	22.85	28.5	29.55	13.53	22.5497	27.6625	23
SW200	Inbred line	Mixed	14.58	24.87	14.73	22.46	18.33	14.3	28.5094	29.2801	18.65
SW209	Inbred line	Mixed	17.73	29.53	NA	NA	27.65	12.73	28.6997	29.3951	22.3
SW211	Inbred line	Mixed	11.3	22.2	13.23	18.36	18.3	23.03	NA	29.6692	33.5
SW212	Inbred line	Mixed	14.27	NA	16.33	27.32	30.33	13.78	NA	138.93	12.2
SW220	Inbred line	Mixed	12.6	25.48	17.52	21.83	22.75	9.9	28.8142	33.5914	12.4
SW240	Inbred line	Mixed	NA	30.18	19.7	22.23	26.37	17.65	NA	NA	NA
H2			0.24						0.86
