# Supplementary material for: Haplotype hitchhiking promotes trait coselection in Brassica napus
Source: Plant Biotechnol J. 2016 Jan 23;14(7):1578–88. doi: 10.1111/pbi.12521 (PMC5066645; doi:10.1111/pbi.12521)
Supplement: Supplementary file 8 — Table S2 Detailed description of five haplotype regions significantly associated with leaf chlorophyll content index [file PBI-14-1578-s004.xlsx]

## Sheet: Table S2
Table S2 Detailed description of five haplotype regions significantly associated with leaf CCI.
Chr.	SNP name	SNP position (bp)	p value	Start and end SNP r2	Haplotype block size (kb)	Strong LD 7/Haploytpe region size (Kb)	Strong LD / Haploytpe region position (bp)	Gene distance form significant SNP (Kb)	Gene	Start position	End position	Sequence description	Best A.thaliana hit	A.thaliana symbol	Best A.thaliana hit annotation sequence description	Best A.thaliana hit annotation	Reference
A07	Bn-A07-p5620067	7587359	7.14×10-5	0.71	522	522	7,580,198-8,101,954	261	BnaA07g07560D	7848572	7849375	photosystem ii type i chlorophyll a b binding protein	AT1G29910	LHCB1.2	member of Chlorophyll a/b-binding protein family	photosynthesis, light harvesting	InterPro:IPR001344: analysis_reference : GO_REF:0000002:Gene Ontology annotation through association of InterPro records with GO terms
								263	BnaA07g07570D	7849876	7852244	photosystem ii type i chlorophyll a b binding protein	AT1G29910	LHCB1.2	member of Chlorophyll a/b-binding protein family	photosynthesis, light harvesting	InterPro:IPR001344: analysis_reference : GO_REF:0000002:Gene Ontology annotation through association of InterPro records with GO terms
A08	Bn-A08-p19284258	16623848	3.95×10-5	0.67	203	203	16,600,087-16,803,539	172	BnaA08g23760D	16795835	16797155	chlorophyll a-b binding protein cp24 chloroplastic-like	AT1G15820	LHCB6	Lhcb6 protein (Lhcb6), light harvesting complex of photosystem II.	photosynthesis	De Bianchi et al., (2008)
C03	Bn-scaff_16002_1-p1511077	12914652	4.85×10-5			188
	Bn-scaff_16002_1-p1403932	13020598	8.73×10-5	0.98	188		12,900,784-13,088,904	18	BnaC03g23440D	13055990	13058981	nadph-dependent thioredoxin reductase 3-like	AT2G41680	NTRC	Encodes a NADPH thioredoxin reductase involved in chloroplast protection against oxidative damage.	regulation of chlorophyll biosynthetic process	Stenbaek et al. (2008)
	Bn-scaff_16002_1-p1350172	13076934	3.05×10-5
C03	Bn-scaff_16092_1-p466985	28143399	5.48×10-5	0.78	466	466	27,859,362-28,324,970	97	BnaC03g43360D	28240559	28243088	photosystem i p700 apoprotein a2	ATCG00340	PSAB	Encodes the D1 subunit of photosystem I reaction center.	photosynthesis	Heyndrickx et al., (2012)
C08	Bn-scaff_21003_1-p654281	3861313	6.13×10-5	0.84	56	56	3,849,161-3,904,709	10	BnaC08g03820D	3870839	3872222	signal recognition particle 43 kda chloroplastic-like	AT2G47450	CPSRP43	A component of the chloroplast signal recognition particle pathway that is involved in LHCP targeting. It is downregulated in response to high light. It recognizes the DPLG motif in Lhcb1.	response to high light intensity	Klenell et al., (2005)
De Bianchi, S., Dall'Osto, L., Tognon, G., Morosinotto, T. and Bassi, R. (2008) Minor antenna proteins CP24 and CP26 affect the interactions between photosystem II subunits and the electron transport rate in grana membranes of Arabidopsis. Plant Cell, 20, 1012-1028.
Stenbaek, A., Hansson, A., Wulff, R.P., Hansson, M., Dietz, K.J. and Jensen, P.E. (2008) NADPH-dependent thioredoxin reductase and 2-Cys peroxiredoxins are needed for the protection of Mg-protoporphyrin monomethyl ester cyclase. FEBS Lett. 582, 2773-2778.
Klenell, M., Morita, S., Tiemblo-Olmo, M., Mühlenbock, P., Karpinski, S. and Karpinska, B. (2005) Involvement of the chloroplast signal recognition particle cpSRP43 in acclimation to conditions promoting photooxidative stress in Arabidopsis. Plant and Cell Physiol. 46, 118-129.
