# Supplementary material for: Haplotype hitchhiking promotes trait coselection in Brassica napus
Source: Plant Biotechnol J. 2016 Jan 23;14(7):1578–88. doi: 10.1111/pbi.12521 (PMC5066645; doi:10.1111/pbi.12521)
Supplement: Supplementary file 9 — Table S3 Comparative analysis of haplogroups related to leaf chlorophyll content index, along with gene content in homologous haplotype regions on chromosomes A05 and C05 [file PBI-14-1578-s005.xlsx]

## Sheet: Sheet1
Table S3 Comparative analysis of haplogroups related to leaf CCI, along with gene content in homologous haplotype regions on chromosomes A05 and C05.
Chr.	Haploytpe		Frequency (%)	start and end SNP r2	Haplotype block size (Kb)	Haplotype posistion(bp)	Homologus region in A05 and C05 Haplotype region (bp)	significant SNP	SNP position	SNP (p value)	CCI_Greenhouse (2012)				CCI_Field (2013)								Gene name	Strat position	End position	Seq..Description	Best A.thaliana hit	Best A.thaliana symbol	A.thaliana hit sequence description	Best A.thaliana hit annotation	Best A.thaliana hit conference
											seedling stage (ss)		bolting stage (bs)		seedling stage (ss)		bolting stage (bs)		flowering stage (fs)		mature period (mp)
											Mean ± SD	Range	Mean ± SD	Range	Mean ± SD	Range	Mean ± SD	Range	Mean ± SD	Range	Mean ± SD	Range
A05	A05_Hap1	AGCGAGAG	6.89655	0.74	113	17,873,133 -17,986,390	17,873,133-17,986,390	Bn-A05-p19777231	17985502	8.61×10-7	12.85±2.19	10.08-18.8*	21.85±3.46	17.28-26.10*	16.34±2.07	13.32-18.79▲	21.59±2.91	15.05-23.75*	20.97±4.40	13.73-25.58▲	13.82±4.48	8.3-22.60▲	BnaA05g23670D	17875337	17876795	palmitoyl-monogalactosyldiacylglycerol delta-7 chloroplastic-like	AT3G15850	FAD5	Chloroplastic enzyme responsible for the synthesis of 16:1 fatty acids from galactolipids and sulpholipids.	chlorophyll biosynthetic process	Heyndrickx et al., (2012)
	A05_Hap2	AGCA-GCG	4.4335								15.51±2.28	13.32-19.47▲	26.47±2.97	22.8-31.73▲	18.20±3.25	13.48-22.85▲	24.84±5.17	15.68-34.35▲	23.61±5.34	16.65-32.00▲	12.06±2.44	9.9-16.38▲	BnaA05g23680D	17891680	17895972	palmitoyl-monogalactosyldiacylglycerol delta-7 chloroplastic-like	AT3G15850	FAD5	Chloroplastic enzyme responsible for the synthesis of 16:1 fatty acids from galactolipids and sulpholipids.	chlorophyll biosynthetic process	Heyndrickx et al., (2012)
	A05_Hap3	GAAAGACA	65.5172					Bn-A05-p19777547	17985834	8.59×10-5	11.88±1.79	7.00-17.75**	19.94±4.83	9.42-30.33**	17.08±2.40	11.86-21.80▲	23.13±5.82	14.40-36.76▲	20.32±3.93	12.77-27.80*	13.06±4.13	5.1-31.38▲	BnaA05g23690D	17896994	17899144	palmitoyl-monogalactosyldiacylglycerol delta-7 chloroplastic-like	AT3G15850	FAD5	Chloroplastic enzyme responsible for the synthesis of 16:1 fatty acids from galactolipids and sulpholipids.	chlorophyll biosynthetic process	Heyndrickx et al., (2012)
																							BnaA05g23700D	17899622	17901269	post-illumination chlorophyll fluorescence increase protein	AT3G15840	PIFI	Encodes a chloroplast-targeted protein localized in the stroma that is a novel component essential for NDH-mediated non-photochemical reduction of the plastoquinone pool in chlororespiratory electron transport.	photosynthesis	Gotoh et al., (2010)
C05	C05_Hap1	ATATAAAGC	3.94089	0.68	692	36,453,492-37,145,290	36,453,492-36,605,598				12.13±1.97	10.03-15.48*	19.10±3.75	12.54-23.53*	18.33±2.07	17.05-20.53*	28.71±6.05	21.05-38.46▲	23.96±7.36	15.73-35.93▲	12.30±3.83	7.57-18.10▲
	C05_Hap2	ATATAAATC	19.2118								11.69±1.58	8.80-15.43*	19.82±4.71	12.00-30.33*	18.37±3.20	13.56-27.13*	22.84±4.88	16.38-34.53▲	22.58±5.62	13.83-39.78▲	11.73±2.90	7.27-16.83▲
	C05_Hap3	ATATAATGC	1.97044								12.14±1.13	10.58-13.03*	20.07±5.28	18.44-23.50*	17.72±2.19	16.50-20.61*	21.60±1.53	20.16-23.83*	20.92±3.98	17.37-25.70*	11.69±2.38	9.30-13.93▲
	C05_Hap4	ATATAATTC	18.7192								11.85±1.57	8.96-16.77*	18.97±4.90	13.12-27.08*	16.54±2.86	12.43-20.88**	21.44±6.11	14.38-33.02▲	21.83±4.92	13.73-31.00▲	12.94±3.99	6.28-22.60▲
	C05_Hap5	ATAT-AATC	2.46305					Bn-scaff_17799_1-p2668482	36810883	2.46×10-5	14.74±2.66	11.63-17.75▲	23.99±2.55	16.80-32.00▲	21.71±3.56	18.58-26.00▲	26.82±7.50	22.46-38.76▲	27.47±9.99	16.07-40.43▲	16.13±9.89	7.45-31.38▲	BnaC05g37420D	36456994	36458456	palmitoyl-monogalactosyldiacylglycerol delta-7 chloroplastic-like	AT3G15850	FAD5	Chloroplastic enzyme responsible for the synthesis of 16:1 fatty acids from galactolipids and sulpholipids.	chlorophyll biosynthetic process	Heyndrickx et al., (2012)
	C05_Hap6	ATCTAAATC	2.46305								11.10±2.09	9.60-13.78**	20.82±5.98	15.10-30.05▲	17.19±3.17	12.20-21.46*	22.00±5.60	16.25-30.78*	20.57±5.08	16.90-25.08▲	12.03±2.40	9.38-14.97▲	BnaC05g37450D	36462497	36464534	palmitoyl-monogalactosyldiacylglycerol delta-7 chloroplastic-like	AT3G15850	FAD5	Chloroplastic enzyme responsible for the synthesis of 16:1 fatty acids from galactolipids and sulpholipids.	chlorophyll biosynthetic process	Heyndrickx et al., (2012)
	C05_Hap7	CCATAAATT	4.92611								11.80±2.11	7.00-14.15*	19.65±6.02	10.72-31.23▲	16.99±3.86	11.86-23.20*	19.88±6.20	15.23-33.50***	17.82±4.77	12.77-25.15*	11.34±4.59	6.13-17.13▲	BnaC05g37460D	36468815	36471331	palmitoyl-monogalactosyldiacylglycerol delta-7 chloroplastic-like	AT3G15850	FAD5	Chloroplastic enzyme responsible for the synthesis of 16:1 fatty acids from galactolipids and sulpholipids.	chlorophyll biosynthetic process	Heyndrickx et al., (2012)
	C05_Hap8	CCATAATTT	8.37438								12.43±1.89	9.55-16.28*	21.73±6.80	11.75-31.73▲	18.17±3.27	13.56-23.46*	24.26±8.04	15.84-43.23▲	22.32±5.53	13.68-31.64▲	12.73±3.41	8.23-18.67▲	BnaC05g37470D	36471795	36473581	post-illumination chlorophyll fluorescence increase protein	AT3G15840	PIFI	Encodes a chloroplast-targeted protein localized in the stroma that is a novel component essential for NDH-mediated non-photochemical reduction of the plastoquinone pool in chlororespiratory electron transport.	photosynthesis	Gotoh et al., (2010)
	C05_Hap9	CCCTAAATT	1.97044								11.45±3.99	9.70-14.58***	17.93±5.47	12.34-24.87*	16.23±2.59	13.65-20.46**	24.58±4.93	20.28-32.80▲	18.78±1.08	13.68-31.64*	9.49±5.11	7.08-14.30*
Symbols show significant differences of haplogroups compared with A05_Hap2 and C05_Hap5: *p ≤0.05, **p ≤0.01, ***p ≤0.001; Red triangles: not significant (p > 0.05).
