# Supplementary material for: Haplotype hitchhiking promotes trait coselection in Brassica napus
Source: Plant Biotechnol J. 2016 Jan 23;14(7):1578–88. doi: 10.1111/pbi.12521 (PMC5066645; doi:10.1111/pbi.12521)
Supplement: Supplementary file 10 — Table S4 Comparative analysis of six haplogroups related to leaf chlorophyll content index, along with gene information in the A02 haplotype region [file PBI-14-1578-s006.xlsx]

## Sheet: Sheet1
Table S4 Comparative analysis of six haplogroups related to leaf CCI, along with gene information in the A02 haplotype region.
Chr.	Haplogroups		Frequency (%)	Start and end SNP r2	Haplotype block size (kb)	Haplotype posistion (bp)	SNP name	SNP position	p value	Gene distance from significant SNP (Kb)	Greenhouse (2012)				Field (2013)								Gene name	Start position	End position	Seq..Description	Best A.thaliana hit	A.thaliana symbol	Best A.thaliana hit sequnece description	Best A.thaliana hit annotation	Reference
											Seedling stage (ss)		Bolting stage (bs)		Seedling stage (ss)		Bolting stage (bs)		Flowering stage (fs)		Maturation period (mp)
											Mean ± SD	Range	Mean ± SD	Range	Mean ± SD	Range	Mean ± SD	Range	Mean ± SD	Range	Mean ± SD	Range
A02	A02_Hap1	GCATTGAGG	1.97044	0.66	147	12,869,710-13,017,024	Bn-A05-p9118240	12981776	2.088×10-5		18.30±0.99	17.25-19.47▲	26.16±4.21	22.68-30.84▲	20.11±2.91	16.19-22.00▲	31.50±4.63	24.4-38.76▲	30.32±8.35	21.23-39.4▲	18.97±0.99	16.13-23.00▲
	A02_Hap2	GCGCCACAA	4.4335							0.8 and 30	11.73±2.99	7.00-17.73***	18.23±6.29	10.72-29.53▲	16.75±4.08	11.86-25.13▲	19.64±4.31	14.38-29.56***	18.84±5.27	12.77-27.65*	11.09±3.44	6.13-15.73**
	A02_Hap3	TCGCCGCGG	24.1379				Bn-A05-p9079762	13013414	3.63×10-5		12.09±2.22	8.45-18.08***	22.06±6.67	9.42-36.52▲	17.60±2.81	13.04-27.13▲	22.59±5.04	14.38-32.8▲	22.13±5.58	13.68-40.43▲	12.14±3.24	6.28-20.13**
	A02_Hap4	TTATTGAGG	42.3645								12.27±1.43	9.16-16.28**	20.87±4.63	12.00-36.10▲	18.99±3.25	12.83-29.29▲	25.32±5.24	16.38-35.34*	23.85±5.71	14.58-39.78▲	13.92±4.61	5.1-31.38*
	A02_Hap5	TTGCCACAG	1.97044				Bn-A05-p9078313	13014864	5.17×10-5		12.35±1.08	10.86-13.4**	15.98±0.00	15.98-15.98▲	20.03±3.28	15.66-23.54▲	22.74±4.08	18.78-27.10*	23.67±3.05	21.83-28.23▲	11.17±2.49	9.47-14.03**	BnaA02g20610D	12982559	12983902	translocase of chloroplast chloroplastic-like	AT4G02510	TOC159	An integral membrane GTPase that functions as a transit-sequence receptor required for the import of proteins necessary for chloroplast biogenesis.	Photosynthesis	Bauer et al. (2000)
	A02_Hap6	TTGCCGCGG	3.44828								11.36±1.78	9.55-13.80***	15.99±3.97	12.34-23.08**	16.31±1.53	14.52-18.57*	22.95±4.51	17.38-28.76▲	21.21±4.51	17.15-28.47*	12.69±2.92	10.17-16.85*	BnaA02g20650D	13011845	13019291	chloroplast thylakoid lumen protein	AT4G02530	NA	chloroplast thylakoid lumen protein	chlorophyll biosynthetic process; Photosynthesis	Friso et al., 2004; Ferro et al., 2010 http://phenomicdb.info/final.asp?name=AT4G02530-chloroplast-thylakoid-lumen-protein&geneid=827927&genotype=11484755&phenotype=all
Symbols show significant differences of haplogroups compared with A02_Hap1: *p ≤0.05, **p ≤0.01, ***p ≤0.001; Red triangles: not significant (p > 0.05).
Bauer, J., Chen, K., Hiltbunner, A., Wehrli, E., Eugster, M., Schnell, D. and Kessler, F. (2000) The major protein import receptor of plastids is essential for chloroplast biogenesis. Nature, 403, 203-207.
