# Supplementary material for: Haplotype hitchhiking promotes trait coselection in Brassica napus
Source: Plant Biotechnol J. 2016 Jan 23;14(7):1578–88. doi: 10.1111/pbi.12521 (PMC5066645; doi:10.1111/pbi.12521)
Supplement: Supplementary file 11 — Table S5 Comparative analysis of three haplogroups corresponding to leaf chlorophyll content index in BnaA02g20650D gene region [file PBI-14-1578-s007.xlsx]

## Sheet: Sheet1
Table S5 Comparative analysis of three haplogroups corresponding to leaf CCI in BnaA02g20650D gene region.
Gene	Haplogroups		Frequency (%)	Start and end SNP r2	Haplotype block size (kb)	Haplotype posistion(bp)	SNP name	p value	Greenhouse (2012)				Field (2013)
									Seedling stage (ss)		Bolting stage (bs)		Seedling stage (ss)		Bolting stage (bs)		Flowering stage (fs)		Maturation period (mp)
									Mean ± SD	Range	Mean ± SD	Range	Mean ± SD	Range	Mean ± SD	Range	Mean ± SD	Range	Mean ± SD	Range
BnaA02g20650D (chloroplast thylakoid lumen protein)	A02_Hap1_1	TTGA	40.8128	0.86	2	13,012,836-13,014,864			12.73±1.80	10.32-19.47▲	21.15±4.70	13.8-36.10▲	19.52±3.12	15.27-29.29▲	25.98±6.73	17.16-43.23▲	24.54±5.86	16.00-39.78▲	14.28±4.73	8.07-31.38▲
	A02_Hap2_1	CCAC	9.91133				Bn-A05-p9079762	3.63×10-5	11.78±2.47	7.00-17.73▲	19.10±7.59	10.72-34.93▲	17.78±3.87	11.86-25.13▲	20.67±4.51	15.23-29.56**	20.45±5.09	12.77-28.23**	11.11±3.08	6.13-15.73*
	A02_Hap3_1	CCGC	29.5567				Bn-A05-p9078313	5.17×10-5	11.84±2.14	8.45-16.77▲	21.25±6.21	9.42-34.78▲	17.51±2.74	13.04-27.13▲	22.81±4.93	14.38-32.80*	21.12±5.31	13.68-40.43*	12.37±3.28	6.28-20.13▲
Symbols show significant differences of haplogroups compared with A02_Hap1_1: *p ≤0.05, **p ≤0.01, ***p ≤0.001; Red triangles: not significant (p > 0.05).
