# Supplementary material for: Haplotype hitchhiking promotes trait coselection in Brassica napus
Source: Plant Biotechnol J. 2016 Jan 23;14(7):1578–88. doi: 10.1111/pbi.12521 (PMC5066645; doi:10.1111/pbi.12521)
Supplement: Supplementary file 12 — Table S6 Comparative analysis of five haplogroups corresponding to leaf chlorophyll content index and seed GSL and gene information in chromosome A01 coselection haplotype region [file PBI-14-1578-s008.xlsx]

## Sheet: Sheet1
Table S6 Comparative analyses of five haplogroups corresponding to leaf CCI and seed GSL and gene information in chromosome A01 co-selection haplotype region.
Chr.	Haploytpe		Frequency (%)	start and end SNP r2	Haplotype block size (Kb)	Haplotype posistion(bp)	Homologus region in A05 and C05 Haplotype region (bp)	GSL and CCI	significant SNP	SNP position	SNP (p value)	CCI_Greenhouse (2012)				CCI_Field (2013)								Glucosinolate content						Gene name	Strat position	End position	Seq..Description	Best A.thaliana hit	Best A.thaliana symbol	Best A.thaliana hit sequence description	Best A.thaliana hit annotation	Best A.thaliana hit conference
												Seedling stage (ss)		Bolting stage (bs)		Seedling stage (ss)		Bolting stage (bs)		Flowering stage (fs)		Mature period (mp)		China (2012)		China (2013)		Germany (2013)
												Mean ± SD	Range	Mean ± SD	Range	Mean ± SD	Range	Mean ± SD	Range	Mean ± SD	Range	Mean ± SD	Vary range	Mean ± SD	Vary range	Mean ± SD	Vary range	Mean ± SD	Vary range
A01	A01_Hap1	AACTCCTAAAACAAATTTTTGAA	40.3941	0.67	338	10,493,351-10,830,942						11.47±1.47	8.45-15.47**	19.57±5.09	9.42-34.93**	17.50±3.05	11.86-29.29*	22.00±5.78	14.38-38.50*	21.98±5.37	13.57-39.78▲	12.18±3.79	6.28-21.63▲	47.72±31.41	20.66-141.81***	51.84±26.92	24.17-148.65***	41.46±20.58	14.55-93.15***	BnaA01g19110D	10617211	10618297	early light-induced protein	AT4G14690	ELIP2	ELIPs are thought not to be directly involved in the synthesis and assembly of specific photosynthetic complexes, but rather affect the biogenesis of all chlorophyll-binding complexes.	regulation of chlorophyll biosynthetic process	Tzvetkova-Chevolleau et al. (2007)
	A01_Hap2	GGTCTTCAGAGCAAATTTTTACG	14.2857					CCI	Bn-A01-p12454306	10662642	6.00×10-5	11.98±2.42	7.02-19.47**	22.14±5.60	13.83-36.10*	18.54±3.55	13.16-26.34▲	25.50±6.95	15.05-33.44▲	23.03±4.89	13.83-32.37▲	13.62±3.33	8.13-21.63▲	41.05±24.64	26.44-120.74*	41.07±24.71	26.15-138.93**	31.45±15.40	12.40-66.65*	BnaA01g19120D	10622394	10623977	atp sulfurylase	AT3G22890	APS1	encodes ATP sulfurylase, the first enzyme in the sulfate assimilation pathway of Arabidopsis	glucosinolate biosynthetic process	Yatusevich et al. (2010)
	A01_Hap3	AACTCCCGAGATCGCCCCCCAAA	13.3005									12.42±2.14	7.00-17.75**	20.90±4.42	10.72-31.23**	17.90±3.33	12.20-25.69▲	25.23±8.77	15.78-38.76▲	21.21±5.62	12.77-31.43▲	12.01±4.11	5.20-22.60▲	39.77±20.49	24.23-96.13▲	40.60±21.14	22.55-98.82**	28.90±16.02	12.15-83.90▲	BnaA01g19280D	10827138	10829789	chlorophyll synthase	AT3G51820	CHLG	This enzyme has been shown to perform the esterification of chlorophyllide (a and b), the last step of chlorophyll biosynthesis.	chlorophyll biosynthetic process	Heyndrickx KS et al. (2012)
	A01_Hap4	AACTCCCGAGATCGCCC-CCAAA	6.40394									12.44±1.25	9.88-14.23**	21.30±5.45	15.13-30.33*	17.96±3.11	13.55-23.08*	22.49±5.50	14.40-29.88*	21.80±5.31	16.17-31.85▲	13.49±2.84	5.10-22.61▲	37.80±17.05	24.64-69.65▲	38.39±12.21	25.69-80.92*	31.48±13.79	19.60-61.45*
	A01_Hap5	A-CTCCTGAAGCAAATTTTTAAA	1.97044					GSL	Bn-A01-p12314813	10499025	4.57×10-6	16.79±1.97	14.63-18.80▲	29.06±4.24	23.88-34.78▲	21.35±2.04	17.38-26.00▲	27.84±3.00	23.58-35.10▲	23.82±3.89	20.93-29.55▲	13.72±2.79	5.10-22.62▲	29.82±4.29	27.66-34.57▲	27.10±3.19	22.55-31.06▲	21.55±4.68	16.35-28.65▲
Symbols show significant differences of haplogroups compared with A01_Hap5: *p ≤0.05, **p ≤0.01, ***p ≤0.001; Red triangles: not significant (p > 0.05).
Yatusevich, R., Mugford, S.G., Matthewman, C., Gigolashvili, T., Frerigmann, H., Delaney, S., Koprivova, A., Flügge, U.I. and Kopriva, S. (2012) Genes of primary sulfate assimilation arepart of the glucosinolate biosynthetic network in Arabidopsis thaliana. Plant J. 62, 1-11.
