# Supplementary material for: Haplotype hitchhiking promotes trait coselection in Brassica napus
Source: Plant Biotechnol J. 2016 Jan 23;14(7):1578–88. doi: 10.1111/pbi.12521 (PMC5066645; doi:10.1111/pbi.12521)
Supplement: Supplementary file 13 — Table S7 The distribution of haplogroups related to higher leaf chlorophyll content index accessions and comparative analyses of three clades corresponding to leaf CCI and seed GSL in subpopulations ‘Q1’ and ‘mixed’, respectively [file PBI-14-1578-s009.xlsx]

## Sheet: Sheet1
Table S8 Disbutrition of haplogroups related to higher leaf CCI accessions and comparative analyses of three clades corresponding to leaf CCI and seed GSL in Q1 and mixed subpopulations.
Code	Subpopulation	Clade within Q1 / Mixed	No. of accessions per clade	Seedling stage in greenhouse (ss_GH, 2012)	Bolting stage in greenhouse (bs_GH, 2012)	Seedling stage in the field (ss_F, 2013)	Bolting stage in the field (bs_F, 2013)	Flowering stage in the field (fs_F, 2013)	Maturity period in the field (mp_F, 2013)	GSL_China (2012)	GSL_China (2013)	GSL_Germany (2013)	Accessions carrying more than one of the high-chlorophyll haplogroups (†)	Accessions carrying A01_Hap5 (√)	Accessions carrying A02_Hap1 (√)	Accessions carrying A05_Hap2 (√)	Accessions carrying C05_Hap5 (√)
SW003	Q1	Q1_1	69	11.73	15.83	21.26	NA	25.15	11.3	78.3987	NA	57.4
SW004	Q1	Q1_1		10.03	21.1	17.96	NA	NA	NA	94.2415	111.79	29.5
SW016	Q1	Q1_1		11.42	13.98	17.86	NA	NA	NA	131.427	NA	84.7
SW018	Q1	Q1_1		10.6	13.93	19.68	23.03	28.48	13.53	22.2987	27.0505	20.8
SW020	Q1	Q1_1		15.43	23.08	NA	29.18	25.93	16.83	109.279	100.902	22.85
SW021	Q1	Q1_1		13.38	16.43	15.52	21.04	18.43	12.1	33.5829	30.2198	27.75
SW023	Q1	Q1_1		13.45	21.58	NA	NA	NA	NA	25.4307	25.5221	19.85
SW034	Q1	Q1_1		12.77	17.16	16	24.88	29.43	16.93	NA	85.3982	61.05
SW046	Q1	Q1_1		10.8	19.15	14.77	23.58	28.55	11.7	NA	NA	22.85
SW047	Q1	Q1_1		12.9	31.92	17.17	21.55	21.33	12.68	31.3157	NA	24.9
SW048	Q1	Q1_1		13.4	na	19.96	25.28	22.27	10	30.3431	32.39	NA
SW049	Q1	Q1_1		10.86	15.98	23.54	27.1	22.33	NA	31.9687	36.3848	43.1
SW051	Q1	Q1_1		12.04	30.72	22.39	27.9	21.27	18.2	31.92	31.4189	23.95
SW057	Q1	Q1_1		13.45	21.92	22.07	NA	24.33	18.75	97.9269	100.929	NA
SW059	Q1	Q1_1		14.05	21.1	19.76	NA	25.83	16.98	66.9875	70.1969	72.6
SW069	Q1	Q1_1		12.26	18.62	15.5	20.88	16.73	NA	38.5436	31.2099	22.85
SW070	Q1	Q1_1		8.43	9.42	17.89	20.23	NA	NA	45.0641	52.8466	34.15
SW072	Q1	Q1_1		11.55	21.43	15	17.6	14.7	NA	46.2576	NA	33.5
SW080	Q1	Q1_1		9.56	13.83	13.71	16.83	23.35	NA	96.7629	77.3892	66.65
SW092	Q1	Q1_1		12.2	17.68	NA	NA	NA	NA	NA	76.8569	NA
SW096	Q1	Q1_1		12.23	NA	13.56	18.5	23.5	7.8	NA	NA	51.2
SW097	Q1	Q1_1		12.44	NA	15.28	22.75	22.63	NA	97.3253	70.4429	63
SW116	Q1	Q1_1		9.97	13.32	18.1	NA	NA	NA	28.4806	31.6498	51.3
SW121	Q1	Q1_1		11.82	28.08	17.67	28.35	27.3	14.55	37.3606	35.1156	NA
SW125	Q1	Q1_1		12.28	18.2	19.53	21	19.93	NA	NA	NA	NA
SW147	Q1	Q1_1		11.7	30.44	22.04	33.44	25.8	9.67	34.2182	32.3691	27.7
SW156	Q1	Q1_1		12.77	NA	15.66	19.78	28.23	14.03	30.5695	29.5323	21.45
SW164	Q1	Q1_1		11.8	21.6	17.47	23.9	14.68	9.03	40.4928	43.722	52.3
SW193	Q1	Q1_1		16.28	27.38	24.36	NA	31.64	NA	36.7087	31.3731	24.25
SW195	Q1	Q1_1		13.2	NA	13.56	NA	28.4	NA	NA	NA	32.9
SW205	Q1	Q1_1		13.46	19.37	18.86	23.58	20.17	10.77	43.8219	44.8494	37.55
SW005	Mixed	Q1_1		NA	10.58	18.23	NA	33.97	NA	69.8064	64.1229	52.25
SW006	Mixed	Q1_1		13.3	21	21.99	28.2	31.1	25.77	77.8074	77.1291	NA
SW022	Mixed	Q1_1		10.74	23.68	21.53	NA	26.33	16.65	35.1459	42.6731	52.95
SW028	Mixed	Q1_1		10.83	23.53	17.41	26.58	18.13	18.1	39.8328	35.99	35.75
SW037	Mixed	Q1_1		9.58	NA	17.25	19.1	15.78	8.23	24.174	26.2489	NA
SW052	Mixed	Q1_1		11.15	23.28	14.69	22.22	20.77	10.33	33.2927	36.7357	NA
SW060	Mixed	Q1_1		8.93	NA	14.88	16.96	18.1	7.87	32.2187	31	NA
SW066	Mixed	Q1_1		11.6	18.76	NA	NA	NA	NA	41.6483	73.371	NA
SW067	Mixed	Q1_1		11.45	25.52	20.45	NA	NA	NA	32.927	28.3961	NA
SW071	Mixed	Q1_1		13.75	19.36	15.56	20.52	26.58	15.53	41.0945	34.6564	66.4
SW073	Mixed	Q1_1		10.78	NA	11	17.52	14.6	11.83	34.8106	27.0668	24.5
SW082	Mixed	Q1_1		11.15	14.55	20.56	NA	NA	NA	26.4448	31.6498	19.4
SW085	Mixed	Q1_1		12.48	20.32	NA	NA	NA	NA	40.5637	37.976	31.8
SW086	Mixed	Q1_1		11.98	22.94	21.49	23.37	25.9	15.77	28.5407	36.1553	22.95
SW087	Mixed	Q1_1		10.32	22.76	14.02	17.24	15.07	7.27	22.5473	24.3809	17.3
SW088	Mixed	Q1_1		13.78	17.28	NA	24.6	25.58	22.6	29.2483	26.0675	20.35
SW090	Mixed	Q1_1		12.67	23.86	14.23	NA	NA	NA	22.2739	35.4406	40.6
SW111	Mixed	Q1_1		11.8	28.18	15.65	24.72	25.65	NA	89.8849	NA	60.6
SW114	Mixed	Q1_1		9.7	12.34	13.65	24.83	19.1	NA	47.2708	NA	19.25
SW117	Mixed	Q1_1		10.13	16.58	18.11	20.28	19.35	7.08	52.5534	47.144	43.55
SW122	Mixed	Q1_1		10.4	13.8	18.53	20.13	24.77	11.67	37.703	41.1579	NA
SW124	Mixed	Q1_1		10.48	17.38	18.41	20.6	19.37	8.9	38.852	32.8613	NA
SW134	Mixed	Q1_1		12.35	34.93	20.94	18.78	21.83	9.47	41.2069	33.7759	33.05
SW144	Mixed	Q1_1		12.04	17.28	15.85	17.3	23.7	17.13	29.2442	42.2245	38.15
SW151	Mixed	Q1_1		12.13	19.55	22.56	16.43	16.83	5.1	30.947	30.4046	25.85
SW161	Mixed	Q1_1		12.15	20.88	16.55	NA	23.45	NA	27.8338	30.1396	22.1
SW172	Mixed	Q1_1		11.55	17.98	16.54	26.1	17.47	9.98	39.4413	40.3515	40.25
SW174	Mixed	Q1_1		12.38	13.95	14.99	19.06	18.1	14.58	31.0601	27.0392	33.85
SW181	Mixed	Q1_1		10.57	22.53	16.12	22	NA	14.48	30.3823	34.1366	NA
SW182	Mixed	Q1_1		13.97	29.47	14.45	23.75	23.9	8.7	30.7336	30.3091	24.6
SW183	Mixed	Q1_1		12.63	31.28	17.77	23.45	29.3	19.85	48.4315	31.0422	21.35
SW184	Mixed	Q1_1		14.63	24.03	14.52	20.26	16.03	9.73	35.9607	39.4165	52.7
SW209	Mixed	Q1_1		17.73	29.53	NA	NA	27.65	12.73	28.6997	29.3951	22.3
SW211	Mixed	Q1_1		11.3	22.2	13.23	18.36	18.3	23.03	NA	29.6692	33.5
SW212	Mixed	Q1_1		14.27	NA	16.33	27.32	30.33	13.78	NA	138.93	12.2
SW220	Mixed	Q1_1		12.6	25.48	17.52	21.83	22.75	9.9	28.8142	33.5914	12.4
SW240	Mixed	Q1_1		NA	30.18	19.7	22.23	26.37	17.65	NA	NA	NA
SW110	Q1	Q1_1		13.98	21.34	21.8	24.9	22.1	6.28	NA	NA	40.45					√
			Mean ± SD	11.87±1.62	20.99±5.73	17.29±2.84	22.01±3.32	20.55±4.63	13.05±4.23	44.62±23.44	46.79±20.37	35.90±16.87
			Vary range	8.43-17.73**	9.42-34.93***	11.00-22.56*	16.43-28.35*	10.33-27.65*	5.10-23.03▲	24.38-131.43*	22.27-138.93***	12.20-84.70▲
SW119	Q1	Q1_2	18	16.77	27.08	21.38	25.58	20.93	11.03	31.0235	28.8165	16.35	†	√		√
SW158	Q1	Q1_2		19.47	24.95	23.19	24.4	21.23	20	34.6929	44.3196	30.45	†		√	√	√
SW160	Q1	Q1_2		18.73	27.84	19.15	31.35	NA	24	34.4369	42.9653	37.15	†		√	√
SW192	Q1	Q1_2		14.63	23.88	20.11	29.85	22.7	NA	31.0605	NA	28.65	†	√		√
SW194	Mixed	Q1_2		15.03	31.73	22.85	28.5	29.55	13.53	22.5497	27.6625	23	†	√		√
SW159	Q1	Q1_2		18.8	34.78	18.79	21.77	22.1	16.6	28.2978	34.5653	21.05		√
SW170	Q1	Q1_2		13.98	26.98	22.77	31.16	21.43	16.38	35.5298	32.7143	46.5				√
SW186	Q1	Q1_2		13.32	NA	15.78	22.46	18.93	9.9	32.2471	34.2612	37.35				√
SW187	Q1	Q1_2		13.57	NA	16.1	25.9	21.43	11.48	29.538	37.5296	57.7				√
SW239	Q1	Q1_2		14.05	22.8	12.48	15.68	16.65	14.37	NA	41.8648	19.65				√
SW123	Q1	Q1_2		12.44	20.12	16.11	16.63	17.9	8.5	29.6741	35.4886	NA
SW169	Q1	Q1_2		13.1	28.04	26.34	31.24	22.3	NA	32.5315	34.7303	21
SW191	Q1	Q1_2		15.62	36.52	22.53	24.1	24.83	9.77	35.3414	40.0717	NA
SW154	Mixed	Q1_2		9.82	19.06	NA	28.65	23.27	10.53	34.5158	33.003	18.15
SW185	Mixed	Q1_2		14.45	31.72	10.87	12.98	12.68	5.75	35.6513	42.8966	NA
SW190	Mixed	Q1_2		14.87	33.65	19.63	28.62	24.93	8.9	29.5825	26.7378	NA
			Mean ± SD	15.92±2.53	27.80±5.37	20.94±4.83	24.85±5.92	22.66±4.02	14.33±5.67	35.84±5.68	31.78±3.57	29.75±12.76
			Vary range	9.82-19.47▲	19.06-36.52▲	10.87-26.34▲	12.98-31.35▲	12.68-29.55▲	5.75-24.00▲	26.74-44.32▲	22.55-35.65▲	16.35-57.70▲
SW141	Mixed	Q1_3	59	17.75	26.5	NA	NA	NA	24	39.7711	41.5544	35.75	†		√		√
SW155	Mixed	Q1_3		17.25	22.68	22	NA	39.4	19.88	29.1099	31.3127	15.6	†		√		√
SW089	Q1	Q1_3		11.63	16.8	18.85	23.68	28.83	31.38	31.7558	36.2839	22.65					√
SW001	Q1	Q1_3		12.4	20.13	14.93	28.4	23.33	13.8	27.3401	35.7417	20.1
SW012	Q1	Q1_3		15.48	21.2	20.53	35.28	23.95	7.57	NA	57.2826	41.8
SW013	Q1	Q1_3		15.08	16.9	19.75	35.34	24.1	22.23	123.691	113.203	105.8
SW019	Q1	Q1_3		11.25	17.73	13.25	24	31	16.68	40.8921	48.4118	43.15
SW026	Q1	Q1_3		12.33	NA	NA	24.22	22.58	12.4	23.3765	22.66	16.5
SW027	Q1	Q1_3		9.55	13.45	18.57	28.76	28.47	11.33	25.4457	23.9782	27
SW031	Q1	Q1_3		12.9	19.4	17.26	21.43	17.37	10	82.6345	81.6162	NA
SW033	Q1	Q1_3		11.78	16.48	14.97	19.13	NA	13.4	92.0252	136.049	44.65
SW036	Q1	Q1_3		9.4	18.34	20.57	33.02	29	NA	78.467	83.9465	NA
SW038	Q1	Q1_3		14.15	31.23	17.63	19.6	16	14.93	96.1295	98.8158	NA
SW042	Q1	Q1_3		13.78	20.78	17.75	22.38	17.17	9.38	NA	32.5696	NA
SW062	Q1	Q1_3		10.68	19.8	NA	NA	NA	NA	130.729	104.994	45
SW063	Q1	Q1_3		10.08	14.73	25.33	34.53	39.78	NA	NA	73.2654	26.15
SW064	Q1	Q1_3		15.84	NA	17.43	22.46	18	7.45	78.1604	72.2823	53.15
SW065	Q1	Q1_3		7.02	14.63	21.1	26.08	24.65	12.4	120.742	NA	NA
SW084	Q1	Q1_3		11.62	15.45	15.27	NA	NA	NA	43.7204	46.048	69.75
SW091	Q1	Q1_3		13.33	31.94	19.81	32.16	32.27	7.37	69.111	65.2925	62.05
SW093	Q1	Q1_3		11.54	NA	17.93	20.88	21.25	10.2	NA	54.6754	50.9
SW094	Q1	Q1_3		11.72	NA	20.75	32.26	32.17	8.47	56.2364	NA	24
SW095	Q1	Q1_3		10.4	13.82	16.96	22.92	24.8	11.23	141.808	137.522	58.45
SW098	Q1	Q1_3		10.78	19.84	NA	21.12	20	NA	NA	109.075	59.55
SW099	Q1	Q1_3		13.7	17.26	NA	NA	NA	NA	57.1096	67.1721	NA
SW100	Q1	Q1_3		12.1	20.58	18.53	20.38	23.73	12.9	101.015	107.096	86.2
SW101	Q1	Q1_3		15.18	22.8	22.89	30.43	27.5	NA	86.4301	88.8896	67.8
SW102	Q1	Q1_3		8.88	17.93	16.79	20.46	24.5	NA	101.922	110.677	92.85
SW103	Q1	Q1_3		13.27	17.94	17.55	17.83	19.8	8.25	86.9	88.5077	67.7
SW104	Q1	Q1_3		13.57	19.85	23.08	38.46	35.93	15.83	69.6516	80.9194	61.45
SW105	Q1	Q1_3		12.63	25.13	NA	NA	NA	NA	99.1881	125.269	52.5
SW106	Q1	Q1_3		11.75	14.5	NA	NA	NA	NA	43.2899	56.3455	NA
SW107	Q1	Q1_3		11.16	20.06	21.04	22.1	20.68	11.8	89.4934	117.398	93.15
SW108	Q1	Q1_3		10.73	25.13	NA	NA	NA	NA	126.121	148.65	NA
SW109	Q1	Q1_3		10.18	23.38	16.1	18.22	14.58	12.38	31.2697	34.8041	36.1
SW112	Q1	Q1_3		10.44	23.48	17.96	23.03	23.4	13.1	95.3142	93.3431	83.9
SW113	Q1	Q1_3		10.94	15.06	17.28	30.45	21.8	NA	108.008	115.145	42.85
SW135	Q1	Q1_3		13.03	23.5	NA	20.16	19.13	9.3	28.06	31.5213	NA
SW136	Q1	Q1_3		11.63	20.77	23.48	38.5	32.37	15.37	32.3125	34.1199	18.2
SW142	Q1	Q1_3		11.16	NA	18.1	22	21.47	12.3	32.1982	39.0359	NA
SW145	Q1	Q1_3		10.22	19.58	13.32	17.6	14.33	8.3	50.454	50.9252	56.35
SW153	Q1	Q1_3		12.23	36.1	20.55	24.23	18.5	12.17	35.6723	39.3331	32.2
SW173	Q1	Q1_3		12.2	NA	17.4	26	19.88	10	50.688	37.4403	55.2
SW175	Q1	Q1_3		10.08	23.83	18.13	19.45	24.13	13.83	28.6563	34.5282	20
SW009	Mixed	Q1_3		9.6	16.5	21.46	30.78	22.1	14.95	28.0446	26.1462	18.9
SW010	Mixed	Q1_3		11.4	21.38	20.46	32.8	NA	NA	27.3894	29.2402	NA
SW030	Mixed	Q1_3		12.23	24.43	22.43	36.56	29.6	21.63	34.4611	31.7267	31.3
SW032	Mixed	Q1_3		12.25	18	19.19	32.13	21	19.03	32.4998	31.7765	NA
SW040	Mixed	Q1_3		12.62	26.53	19.29	32.55	26.93	18.67	29.5238	34.1488	NA
SW041	Mixed	Q1_3		11.37	18.92	NA	29.12	25.43	8.13	34.3773	34.4555	47.4
SW075	Mixed	Q1_3		14.23	24.17	10	42.82	31.85	12.63	45.6122	48.1918	55.1
SW076	Mixed	Q1_3		9.16	17.83	20.56	30.8	32.2	19.63	29.2639	34.5503	20.35
SW077	Mixed	Q1_3		12.9	24.54	29.29	NA	NA	NA	20.6554	29.0477	23.95
SW083	Mixed	Q1_3		10.68	19.02	19.27	22.2	25.08	14.97	29.7716	31.9213	17.6
SW139	Mixed	Q1_3		15.07	29.45	22.9	26.3	25.78	NA	37.5354	NA	29.05
SW140	Mixed	Q1_3		12.26	21.28	17.4	32.03	33.13	15.98	30.7119	35.177	NA
SW146	Mixed	Q1_3		12.03	12.75	NA	20.05	19.98	7.43	NA	NA	67.7
SW188	Mixed	Q1_3		12.1	NA	21.71	29.88	29.5	NA	25.0505	29.2387	36.4
SW200	Mixed	Q1_3		14.58	24.87	14.73	22.46	18.33	14.3	28.5094	29.2801	18.65
			Mean ± SD	12.12±2.03	20.74±4.90	18.64±3.28	25.24±5.08	24.29±5.60	13.65±5.08	58.84±34.63	62.41±35.62	45.66±23.55
			Vary range	7.02-17.75*	12.75-36.10***	10.00-29.29▲	17.60-34.53▲	14.33-39.78▲	7.37-31.38▲	20.66-141.81***	22.78-148.65***	15.60-105.80**
Symbols show significant differences of clades compared with Q1_2: *p ≤0.05, **p ≤0.01, ***p ≤0.001; Red triangles: not significant (p > 0.05).
"†" reperesnt seven accessions carrying more than one of the high-chlorophyll haplogroups
"√" represent haplogroup related to accessions.
*p ≤ 0.05, **p ≤ 0.01.
