# Supplementary material for: Haplotype hitchhiking promotes trait coselection in Brassica napus
Source: Plant Biotechnol J. 2016 Jan 23;14(7):1578–88. doi: 10.1111/pbi.12521 (PMC5066645; doi:10.1111/pbi.12521)
Supplement: Supplementary file 14 — Table S8 Comparative analysis of leaf chlorophyll content index between A and B groups [file PBI-14-1578-s010.xlsx]

## Sheet: Sheet1
	Table S8 Comparative analysis of leaf CCI between A and B groups.
Type	Code	Source	Subpopulation	Clade within Q1 / Mixed	GSL_China (2012)	GSL_China (2013)	GSL_Germany (2013)	CCI	Seedling stage in greenhouse (ss_GH, 2012)	Bolting stage in greenhouse (bs_GH, 2012)	Seedling stage in the field (ss_F, 2013)	Bolting stage in the field (bs_F, 2013)	Flowering stage in the field (fs_F, 2013)	Maturation period in the field (mp_F, 2013)	Accessions carrying A01_Hap5 (√)	Accessions carrying A02_Hap1 (√)	Accessions carrying A05_Hap2 (√)	Accessions carrying C05_Hap5 (√)
A group	SW119	Inbred line	Q1	Q1_2	31.0235	28.8165	16.35		16.77	27.08	21.38	25.58	20.93	11.03	√		√
	SW194	Inbred line	Mixed	Q1_2	22.5497	27.6625	23		15.03	31.73	22.85	28.5	29.55	13.53	√		√
	SW158	Inbred line	Q1	Q1_2	34.6929	44.3196	30.45		19.47	24.95	23.19	24.4	21.23	20		√	√	√
	SW160	Inbred line	Q1	Q1_2	34.4369	42.9653	37.15		18.73	27.84	19.15	31.35	NA	24		√	√
	SW192	Inbred line	Q1	Q1_2	31.0605	NA	28.65		14.63	23.88	20.11	29.85	22.7	NA	√		√
	SW141	Inbred line	Mixed	Q1_3	41.5544	39.7711	35.75		17.75	26.5	NA	NA	NA	24		√		√
	SW155	Inbred line	Mixed	Q1_3	31.3127	29.1099	15.6		17.25	22.68	22	38.76	39.4	19.88		√		√
								Mean±SD	17.09±1.79	26.38±2.98	21.45±1.57	29.74±5.12	26.76±7.88	18.74±5.38
								Range	14.63-19.47*	22.68-31.73	19.15-23.19*	24.40-38.76**	20.93-39.40*	11.03-24.00
B group	SW159	Inbred line	Q1	Q1_2	28.2978	34.5653	21.05		18.8	34.78	18.79	21.77	22.1	16.6	√
	SW170	Inbred line	Q1	Q1_2	35.5298	32.7143	46.5		13.98	26.98	22.77	31.16	21.43	16.38			√
	SW186	Inbred line	Q1	Q1_2	32.2471	34.2612	37.35		13.32	NA	15.78	22.46	18.93	9.9			√
	SW187	Inbred line	Q1	Q1_2	29.538	37.5296	57.7		13.57	NA	16.1	25.9	21.43	11.48			√
	SW239	Inbred line	Q1	Q1_2	NA	41.8648	19.65		14.05	22.8	12.48	15.68	16.65	14.37			√
	SW089	(Zhongshuang220 ×8424016) F8	Q1	Q1_3	36.2839	31.7558	22.65		11.63	16.8	18.85	23.68	28.83	31.38				√
	SW110	Zhenyou-1	Q1	Q1_1	NA	NA	40.45		13.98	21.34	21.8	24.9	22.1	6.28				√
								Mean±SD	14.19±2.20	24.54±6.78	18.081±3.59	23.65±5.02	21.64±3.75	15.20±8.29
								Range	11.63-18.8	16.80-34.78	12.48-22.77	15.68-31.16	18.93-28.83	7.90-31.38
A group represents accessions carrying combinations of two or three of CCI-associated haplogroups.
B group represents all accessions carrying only one CCI-associated haplogroup .
"√" represent haplogroup related to accessions.
*p ≤ 0.05, **p ≤ 0.01.
