# Supplementary material for: Haplotype hitchhiking promotes trait coselection in Brassica napus
Source: Plant Biotechnol J. 2016 Jan 23;14(7):1578–88. doi: 10.1111/pbi.12521 (PMC5066645; doi:10.1111/pbi.12521)
Supplement: Supplementary file 15 — Table S9 Gene information in the A02 haplotype region [file PBI-14-1578-s011.xlsx]

## Sheet: Sheet1
Table S9 Gene information in the A02 haplotype region.
Chr.	Haplogroups		Frequency (%)	Start and end SNP r2	Haplotype block size (kb)	Haplotype posistion (bp)	Gene name	Start position	End position	Seq..Description	Best A.thaliana hit	Best A.thaliana symbol	Best A.thaliana hit annotation	Reference
A02	A02_GSL_Hap1	GCATTGAGGA	1.97044	0.62	297	12,869,710-13,1667,084
	A02_GSL_Hap2	GCGCCACAAG	4.4335
	A02_GSL_Hap3	TCGCCGCGGA	24.04
	A02_GSL_Hap4	TTATTGAGGA	42.85
	A02_GSL_Hap5	TTGCCACAGA	1.97044				BnaA02g20830D	13144801	13146301	methylthioalkylmalate synthase-like protein	AT5G23020	MAM3	Glucosinolate biosynthetic process; Photosynthesis	Field et al., 2004; Textor et al., 2007
	A02_GSL_Hap6	TTGCCGCGGA	3.44828				BnaA02g20840D	13154114	13154654	methylthioalkylmalate synthase	AT5G23010	MAM1	Glucosinolate biosynthetic process; Photosynthesis	Textor et al., 2007; Kroymann et al., 2001
